# Supplementary material for: Multi-Omics Analysis of Anti-Inflammatory Action of Alkaline Extract of the Leaves of Sasa sp
Source: J Clin Med. 2021 May 13;10(10):2100. doi: 10.3390/jcm10102100 (PMC8152990; doi:10.3390/jcm10102100)
Supplement: Supplementary file 1 [file jcm-10-02100-s001.zip]

Archive with 1 entries (1 files):
- jcm-1158973-supplementary.pdf
